# Supplementary material for: Upregulated MUC2 Is an Unfavorable Prognostic Indicator for Rectal Cancer Patients Undergoing Preoperative CCRT
Source: J Clin Med. 2021 Jul 7;10(14):3030. doi: 10.3390/jcm10143030 (PMC8304358; doi:10.3390/jcm10143030)
Supplement: Supplementary file 1 [file jcm-10-03030-s001.zip]

Archive with 2 entries (2 files):
- jcm-1212833_suppl v3.pptx
- jcm-1212833_supplementary_tables.pdf
